# Supplementary material for: Design of an Antibiotic-Releasing Polymer: Physicochemical Characterization and Drug Release Patterns
Source: Membranes (Basel). 2023 Jan 12;13(1):102. doi: 10.3390/membranes13010102 (PMC9866011; doi:10.3390/membranes13010102)
Supplement: Supplementary file 1 [file membranes-13-00102-s001.zip]

Archive with 1 entries (1 files):
- membranes-1978695-supplementary.pdf
